# Supplementary material for: Gene Expression Profile Signature of Aggressive Waldenström Macroglobulinemia with Chromosome 6q Deletion
Source: Biomed Res Int. 2018 Oct 4;2018:6728128. doi: 10.1155/2018/6728128 (PMC6193339; doi:10.1155/2018/6728128)
Supplement: Supplementary Materials — Supplementary Table 1. Upregulated gene sets in WM with 6q del compared with WM without 6q del. The sheet contains 428 probe sets. Among them, the first 342 probes that were allocated to genes or loci are shown according to Entrez Gene number in ascending order, and the remaining 86 probes that were not allocated to loci are shown according to fold changes in descending order. Supplementary Table 2. Downregulated gene sets in WM with 6q del compared with WM without 6q del. The sheet contains 112 probe sets. Among them, the first 98 probes that were allocated to genes or loci are shown according to Entrez Gene number in ascending order, and the remaining 14 probes that were not allocated to loci are shown according to fold changes in ascending order. [file 6728128.f1.xlsx]

## Sheet: Supplement Table1
	Supple Table1 Up-regulated gene sets in WM with 6q del compared with WM without 6q del.
	This sheet contains 428 probe sets.
	Probe Set ID	p-value	Fold Change	Gene Symbol	Entrez Gene	Chromosomal Location
	226156_at	0.0174598	4.42947	AKT2	208	chr19q13.1-q13.2
	210538_s_at	0.0346053	4.63416	BIRC3	330	chr11q22
	236293_at	0.0345208	4.55228	RHOH	399	chr4p13
	201658_at	0.038883	11.5312	ARL1	400	chr12q23.2
	230619_at	0.0400096	6.33373	ARNT	405	chr1q21
	209903_s_at	0.000226523	16.8779	ATR	545	chr3q23
	214390_s_at	0.0479071	9.31839	BCAT1	586	chr12p12.1
	227900_at	0.046379	6.36643	CBLB	868	chr3q13.11
	209682_at	0.00558045	6.10189	CBLB	868	chr3q13.11
	217422_s_at	0.0138203	12.935	CD22	933	chr19q13.1
	205049_s_at	0.0346817	5.69008	CD79A	973	chr19q13.2
	209662_at	0.0288082	7.257	CETN3	1070	chr5q14.3
	206337_at	0.0131755	10.8597	CCR7	1236	chr17q12-q21.2
	213295_at	0.0028361	8.99866	CYLD	1540	chr16q12.1
	1562836_at	0.0278783	9.97064	DDX6	1656	chr11q23.3
	1557189_at	0.0161224	4.07806	DNASE1	1773	chr16p13.3
	238761_at	0.0468344	4.29125	ELK4	2005	chr1q32
	209963_s_at	0.0351503	5.84313	EPOR	2057	chr19p13.3-p13.2
	228131_at	0.0429834	6.17902	ERCC1	2067	chr19q13.32
	203643_at	0.0459199	5.95466	ERF	2077	chr19q13
	224833_at	0.0133388	4.81843	ETS1	2113	chr11q23.3
	239740_at	0.0368103	4.1759	ETV6	2120	chr12p13
	204774_at	0.00739129	5.74291	EVI2A	2123	chr17q11.2
	210889_s_at	0.0111103	4.7663	FCGR2B	2213	chr1q23
	237722_at	0.0341315	4.01982	FLI1	2313	chr11q24.1-q24.3
	1557030_at	0.0323885	6.70623	GAB1	2549	chr4q31.21
	203157_s_at	0.0311749	5.93539	GLS	2744	chr2q32-q34
	214157_at	0.0223756	4.496	GNAS	2778	chr20q13.3
	1553168_at	0.0492907	5.07312	GRIK5	2901	chr19q13.2
	232431_at	0.0251036	13.7046	NR3C1	2908	chr5q31.3
	211449_at	0.0119023	11.8159	MSH6	2956	chr2p16
	231906_at	0.00320236	8.06622	HOXD8	3234	chr2q31.1
	208012_x_at	0.0138984	4.19549	SP110	3431	chr2q37.1
	210354_at	0.0146504	6.2154	IFNG	3458	chr12q14
	212827_at	0.0370988	5.1225	IGHM	3507	chr14q32.33
	214677_x_at	0.0411642	6.3751	IGLC1	3537	chr22q11.2
	209138_x_at	0.0429067	6.10544	IGLC1	3537	chr22q11.2
	211269_s_at	0.0193786	6.97096	IL2RA	3559	chr10p15-p14
	205798_at	0.0157884	6.48459	IL7R	3575	chr5p13
	204912_at	0.00547603	5.45796	IL10RA	3587	chr11q23
	203064_s_at	0.0249587	4.95448	FOXK2	3607	chr17q25
	201892_s_at	0.0495352	11.7002	IMPDH2	3615	chr3p21.2
	213475_s_at	0.0277555	5.21562	ITGAL	3683	chr16p11.2
	203723_at	0.0303187	8.46229	ITPKB	3707	chr1q42.13
	211108_s_at	0.0139001	6.51561	JAK3	3718	chr19p13.1
	207237_at	0.0137194	6.10033	KCNA3	3738	chr1p13.3
	203087_s_at	0.0324323	5.52203	KIF2A	3796	chr5q12-q13
	213803_at	0.00988486	7.48236	KPNB1	3837	chr17q21.32
	213564_x_at	0.0376358	4.83228	LDHB	3945	chr12p12.2-p12.1
	203077_s_at	0.0368577	5.40466	SMAD2	4087	chr18q21.1
	225219_at	0.032721	8.06885	SMAD5	4090	chr5q31
	209199_s_at	0.0190632	9.79188	MEF2C	4208	chr5q14
	205101_at	0.0109557	7.08662	CIITA	4261	chr16p13
	212080_at	0.0347719	4.43596	KMT2A	4297	chr11q23
	211139_s_at	0.0315459	6.55119	NAB1	4664	chr2q32.3-q33
	209519_at	0.0254559	8.73983	NCBP1	4686	chr9q34.1
	201800_s_at	0.016113	5.93047	OSBP	5007	chr11q12-q13
	221969_at	0.0271531	13.2214	PAX5	5079	chr9p13
	211097_s_at	0.0216855	17.2013	PBX2	5089	chr6p21.3
	209392_at	0.0197312	9.81512	ENPP2	5168	chr8q24.1
	204604_at	0.03992	18.9153	CDK14	5218	chr7q21-q22
	211502_s_at	0.0237094	5.57048	CDK14	5218	chr7q21-q22
	205077_s_at	0.00281358	4.10687	PIGF	5281	chr2p21-p16
	235980_at	0.0169135	6.23958	PIK3CA	5290	chr3q26.3
	204613_at	0.0218539	6.28298	PLCG2	5336	chr16q24.1
	225194_at	0.0490287	6.05461	PLRG1	5356	chr4q31.2-q32.1
	213677_s_at	0.0434495	11.1525	PMS1	5378	chr2q31.1
	231115_at	0.00690952	5.07312	POLH	5429	chr6p21.1
	205267_at	0.0229414	8.48563	POU2AF1	5450	chr11q23.1
	227749_at	0.0403125	9.1463	POU2F2	5452	chr19q13.2
	214083_at	0.0318891	9.32787	PPP2R5C	5527	chr14q32.31
	201877_s_at	0.0498563	7.67088	PPP2R5C	5527	chr14q32.31
	209685_s_at	0.0457358	6.0314	PRKCB	5579	chr16p11.2
	1567440_at	0.0191357	4.64264	PSEN1	5663	chr14q24.3
	1567443_x_at	0.0469405	4.1313	PSEN1	5663	chr14q24.3
	238425_at	0.00768123	5.80612	PSMB2	5690	chr1p34.2
	238020_at	0.0436112	4.02343	PSMC2	5701	chr7q22.1-q22.3
	1569323_at	0.0125261	9.60855	PTPRG	5793	chr3p21-p14
	205091_x_at	0.0203648	6.85574	RECQL	5965	chr12p12
	229882_at	0.0337857	6.01794	RPS15A	6210	chr16p
	203227_s_at	0.0380653	5.66079	TSPAN31	6302	chr12q13.3
	202082_s_at	0.00406075	11.9702	SEC14L1	6397	chr17q25.2
	201741_x_at	0.0210012	6.78549	SRSF1	6426	chr17q22
	239512_at	0.045938	4.24868	SRSF4	6429	chr1p35.3
	201998_at	0.032504	5.7705	ST6GAL1	6480	chr3q27-q28
	225227_at	0.0138184	8.23958	SKIL	6498	chr3q26
	205317_s_at	0.037074	5.07217	SLC15A2	6565	chr3q13.33
	209518_at	0.040353	6.6031	SMARCD1	6602	chr12q13-q14
	200918_s_at	0.0210383	4.17206	SRPR	6734	chr11q24.2
	225435_at	0.0112175	6.25427	SSR1	6745	chr6p24.3
	209269_s_at	0.0223032	6.57829	SYK	6850	chr9q22
	1554690_a_at	0.0196544	6.83752	TACC1	6867	chr8p11.22
	202168_at	0.0305666	4.81251	TAF9	6880	chr5q11.2-q13.1
	212385_at	0.0023356	11.5927	TCF4	6925	chr18q21.1
	222146_s_at	0.040116	8.20028	TCF4	6925	chr18q21.1
	212387_at	0.0101949	6.09492	TCF4	6925	chr18q21.1
	203753_at	0.02983	5.95067	TCF4	6925	chr18q21.1
	203303_at	0.0339782	6.38905	DYNLT3	6990	chrXp21
	216997_x_at	0.0447269	12.6286	TLE4	7091	chr9q21.31
	233575_s_at	0.034433	11.4667	TLE4	7091	chr9q21.31
	214688_at	0.0319932	4.47604	TLE4	7091	chr9q21.31
	235566_at	0.0407086	11.2319	TMF1	7110	chr3p21-p12
	201730_s_at	0.00351559	12.2077	TPR	7175	chr1q25
	204791_at	0.0263775	7.53229	NR2C1	7181	chr12q22
	244527_at	0.0145728	7.37703	TRIO	7204	chr5p15.2
	201513_at	0.015696	4.41766	TSN	7247	chr2q21.1
	209042_s_at	0.0471486	7.68797	UBE2G2	7327	chr21q22.3
	214138_at	0.0334498	6.98906	ZNF79	7633	chr9q34
	210471_s_at	0.0398158	7.24212	KCNAB1	7881	chr3q26.1
	203624_at	0.0220777	10.8654	AKAP17A	8227	chrXp22.33 and Yp11.32
	239688_at	0.0156686	4.13374	SMC1A	8243	chrXp11.22-p11.21
	202640_s_at	0.013991	7.83724	RANBP3	8498	chr19p13.3
	233078_at	0.0115776	6.65602	API5	8539	chr11p11.2
	211208_s_at	0.0251912	4.72668	CASK	8573	chrXp11.4
	201831_s_at	0.00414116	7.08815	USO1	8615	chr4q21.1
	207766_at	0.0251695	4.49471	CDKL1	8814	chr14q21.3
	235427_at	0.044065	6.57337	CFLAR	8837	chr2q33-q34
	218850_s_at	0.000414306	7.21841	LIMD1	8994	chr3p21.3
	209115_at	0.0301167	6.50847	UBA3	9039	chr3p24.3-p13
	224339_s_at	0.023829	7.98994	ANGPTL1	9068	chr1q25.2
	209137_s_at	0.0190064	15.2479	USP10	9100	chr16q24.1
	224654_at	0.00770835	4.78275	DDX21	9188	chr10q21
	221601_s_at	0.0397691	9.84971	FAIM3	9214	chr1q32.1
	213742_at	0.0447705	5.25987	SRSF11	9295	chr1p31
	1557432_at	0.0352928	4.72804	RASAL2	9462	chr1q24
	242602_x_at	0.0335767	5.10896	ZNF254	9534	chr19p12
	226160_at	0.0163599	11.3685	H6PD	9563	chr1p36
	244763_at	0.00477307	5.89703	MTRF1	9617	chr13q14.1-q14.3
	232081_at	0.0263734	4.66045	ABCG1	9619	chr21q22.3
	212735_at	0.0457049	10.435	KIAA0226	9711	chr3q29
	212733_at	0.00442218	8.18199	KIAA0226	9711	chr3q29
	212451_at	0.0288196	4.35796	SECISBP2L	9728	chr15q21.1
	205659_at	0.0372574	5.94394	HDAC9	9734	chr7p21.1
	1554638_at	0.010426	9.01811	ZFYVE16	9765	chr5q14
	238448_at	0.0221663	5.36776	MRPL19	9801	chr2p11.1-q11.2
	201512_s_at	0.0230885	4.7802	TOMM70A	9868	chr3q12.2
	202606_s_at	0.0125234	9.58354	TLK1	9874	chr2q31.1
	228039_at	0.0124567	4.30253	DDX46	9879	chr5q31.1
	203907_s_at	0.00370875	16.0959	IQSEC1	9922	chr3p25.2
	226652_at	0.0455306	7.16495	USP3	9960	chr15q22.3
	243108_at	0.0412262	8.31699	RANBP9	10048	chr6p23
	1553536_at	0.0196853	4.48926	MBNL2	10150	chr13q32.1
	213993_at	0.0299315	4.07845	SPON1	10418	chr11p15.2
	225528_at	0.0246235	8.07809	IPO8	10526	chr12p11.21
	209064_x_at	0.0118734	5.817	PAIP1	10605	chr5p12
	203834_s_at	0.0473166	4.13074	TGOLN2	10618	chr2p11.2
	238477_at	0.0438732	4.8916	KIF1C	10749	chr17p13.2
	222243_s_at	0.0198128	5.8187	TOB2	10766	chr22q13.2
	206082_at	0.0382699	15.0749	HCP5	10866	chr6p21.3
	209037_s_at	0.02453	6.04641	EHD1	10938	chr11q13
	200998_s_at	0.0358598	4.05166	CKAP4	10970	chr12q23.3
	238886_at	0.0364186	4.71241	TMED10	10972	chr14q24.3
	209695_at	0.0376125	5.00912	PTP4A3	11156	chr8q24.3
	220091_at	0.00399796	6.48593	SLC2A6	11182	chr9q34
	53076_at	0.0144614	8.61629	B4GALT7	11285	chr5q35.2-q35.3
	236301_at	0.0123087	4.09181	IKZF3	22806	chr17q21
	217389_s_at	0.0135541	4.55021	ATF5	22809	chr19q13.3
	203642_s_at	0.0392985	5.73926	COBLL1	22837	chr2q24.3
	215910_s_at	0.0175041	5.03401	FNDC3A	22862	chr13q14.2
	213772_s_at	0.00112565	5.16511	GGA2	23062	chr16p12
	212897_at	0.0471927	8.31849	CDK19	23097	chr6q21
	212145_at	0.0321446	8.23774	MRPS27	23107	chr5q13.2
	216965_x_at	0.024837	6.58939	SPG20	23111	chr13q13.3
	212140_at	0.0140889	8.58494	PDS5A	23244	chr4p14
	213054_at	0.0267293	7.36195	HAUS5	23354	chr19q13.12
	227465_at	0.0287301	4.27091	MAU2	23383	chr19p13.11
	226426_at	0.0428013	4.78122	ADNP	23394	chr20q13.13
	212117_at	0.00875447	7.51292	RHOQ	23433	chr2p21
	212120_at	0.00246132	6.88055	RHOQ	23433	chr2p21
	213000_at	0.0294251	16.074	MORC3	23515	chr21q22.13
	210028_s_at	0.0316499	8.15413	ORC3	23595	chr6q14.3-q16.1
	233809_at	0.0286655	5.11764	HYPK	25764	chr15q15.3
	244526_at	0.0138803	5.16335	RASGRP3	25780	chr2p25.1-p24.1
	208296_x_at	0.0381476	5.83728	TNFAIP8	25816	chr5q23.1
	201559_s_at	0.032157	5.03482	CLIC4	25932	chr1p36.11
	65718_at	0.0166506	12.9996	GPR124	25960	chr8p11.23
	1554343_a_at	0.0159376	9.08132	STAP1	26228	chr4q13.2
	1567682_x_at	0.0157815	5.46893	SNORA74A	26821	chr5q31.2
	1567679_at	0.0274686	4.13902	SNORA74A	26821	chr5q31.2
	214525_x_at	0.00902651	6.22884	MLH3	27030	chr14q24.3
	235444_at	0.0254419	4.36737	FOXP1	27086	chr3p14.1
	206530_at	0.0146783	8.28152	RAB30	27314	chr11q12-q14
	214779_s_at	0.0156859	9.24221	SGSM3	27352	chr22q13.1-q13.2
	223068_at	0.0145525	8.47134	EML4	27436	chr2p21
	219820_at	0.0188277	4.9007	SLC6A16	28968	chr19q13.33
	238989_at	0.0229629	6.07086	C1GALT1C1	29071	chrXq24
	207655_s_at	0.00843196	22.9262	BLNK	29760	chr10q23.2-q23.33
	211675_s_at	0.000737219	17.1451	MDFIC	29969	chr7q31.1-q31.2
	222990_at	0.0174291	8.18324	UBQLN1	29979	chr9q22|9q21.2-q21.3
	209536_s_at	0.035874	4.98816	EHD4	30844	chr15q11.1
	237753_at	0.0175017	4.71659	IL21R	50615	chr16p11
	238935_at	0.0027734	8.73827	RPS27L	51065	chr15q22.2
	232297_at	0.0102777	9.97488	KLHL5	51088	chr4p14
	224516_s_at	0.0416715	7.56831	CXXC5	51523	chr5q31.2
	1557586_s_at	0.0305992	5.84218	ATP6V1H	51606	chr8q11.2
	224808_s_at	0.0400634	4.38988	GET4	51608	chr7p22.3
	218256_s_at	0.00143803	10.8774	NUP54	53371	chr4q21.1
	230925_at	0.0429778	9.53055	APBB1IP	54518	chr10p12.1
	219069_at	0.0329337	6.59183	ANKRD49	54851	chr11q21
	218873_at	0.00918967	4.97787	GON4L	54856	chr1q22
	228106_at	0.0281326	7.77282	DCAF16	54876	chr4p15.31
	218104_at	0.0168298	9.51511	TEX10	54881	chr9q31.1
	207734_at	0.00967584	6.33646	LAX1	54900	chr1q32.1
	222748_s_at	0.0454557	8.98561	TXNL4B	54957	chr16q22.2
	235385_at	0.036501	4.99951	MARCH1	55016	chr4q32.2
	222915_s_at	0.0197303	7.43019	BANK1	55024	chr4q24
	238409_x_at	0.0270751	5.7292	OXR1	55074	chr8q23
	219060_at	0.00889316	4.41341	WDYHV1	55093	chr8q24.13
	232112_at	0.012955	5.56566	RALGPS2	55103	chr1q25.2
	1554456_a_at	0.019313	8.35028	LINS	55180	chr15q26.3
	226251_at	0.0127336	4.34875	ASXL2	55252	chr2p24.1
	229419_at	0.0154336	6.30853	FBXW7	55294	chr4q31.3
	218633_x_at	0.0130981	4.02179	ABHD10	55347	chr3q13.2
	220872_at	0.0285748	15.2707	PRO2964	55415	chr2q32.1
	219255_x_at	0.00378028	15.1373	IL17RB	55540	chr3p21.1
	1558931_at	0.00408491	8.10262	LRRC16A	55604	chr6p22.2
	225045_at	0.0242257	9.1922	CCDC88A	55704	chr2p16.1
	239233_at	0.0358699	8.08786	CCDC88A	55704	chr2p16.1
	219387_at	0.031487	5.52392	CCDC88A	55704	chr2p16.1
	230071_at	0.0182437	6.03419	SEPT11	55752	chr4q21.1
	219520_s_at	0.0380367	11.2978	WWC3	55841	chrXp22.32
	201593_s_at	0.0257372	6.49911	ZC3H15	55854	chr2q32.1
	201595_s_at	0.0323383	4.81014	ZC3H15	55854	chr2q32.1
	228393_s_at	0.0472876	5.54373	ZNF302	55900	chr19q13.11
	210790_s_at	0.0234664	5.1585	SAR1A	56681	chr10q22.1
	218845_at	0.0429026	5.2111	DUSP22	56940	chr6p25.3
	218447_at	0.0108971	4.81774	CMC2	56942	chr16q23.2
	229984_at	0.0328863	7.10565	DTWD1	56986	chr15q21.2
	223134_at	0.00223013	6.50227	BBX	56987	chr3q13.1
	224804_s_at	0.0385047	4.96685	FAM219B	57184	chr15q24.1
	213238_at	0.0258369	5.45994	ATP10D	57205	chr4p12
	227607_at	0.0445274	8.00345	STAMBPL1	57559	chr10q23.31
	1554941_at	0.0230464	4.75337	KLHL14	57565	chr18q12.1
	225246_at	0.00488737	14.7858	STIM2	57620	chr4p15.2
	222413_s_at	0.0155111	7.1597	KMT2C	58508	chr7q36.1
	1560402_at	0.0147492	5.55459	GAS5	60674	chr1q25.1
	219334_s_at	0.0185903	10.4159	NABP1	64859	chr2q32.3
	222801_s_at	0.0321343	6.55363	STAG3L4	64940	chr7p11.2-q11.2
	203545_at	0.0439126	7.42645	ALG8	79053	chr11q14.1
	218172_s_at	0.0188674	5.49296	DERL1	79139	chr8q24.13
	225504_at	0.00355511	8.2452	HMBOX1	79618	chr8p21.1
	227980_at	0.0307619	4.95083	ZNF322	79692	chr6p22.1
	235890_at	0.036853	6.11141	TBL1XR1	79718	chr3q26.32
	220399_at	0.0238015	5.25091	LINC00115	79854	chr1p36.33
	221080_s_at	0.0100062	10.7319	DENND1C	79958	chr19p13.3
	1568702_a_at	0.0316879	10.9437	PAAF1	80227	chr11q13.4
	218740_s_at	0.0236859	7.91129	CDK5RAP3	80279	chr17q21.32
	224405_at	0.0408454	5.04349	FCRL5	83416	chr1q21
	226584_s_at	0.0427597	8.48647	FAM110A	83541	chr20p13
	223322_at	0.0174968	6.98036	RASSF5	83593	chr1q32.1
	230332_at	0.0392184	5.51787	ZCCHC7	84186	chr9p13.2
	223514_at	0.0416204	4.22415	CARD11	84433	chr7p22
	235457_at	0.0341931	6.54771	MAML2	84441	chr11q21
	241328_at	0.014438	17.6024	ZMAT1	84460	chrXq21
	224378_x_at	0.00680187	9.31723	MAP1LC3A	84557	chr20q11.22
	224285_at	0.0443244	15.3901	GPR174	84636	chrXq21.1
	212068_s_at	0.0419054	4.36278	PRRC2B	84726	chr9q34.13
	49329_at	0.0266387	4.49154	KLHL22	84861	chr22q11.21
	229132_at	0.00677251	4.84538	MINA	84864	chr3q11.2
	209806_at	0.0491485	8.38688	HIST1H2BK	85236	chr6p21.33
	225623_at	0.0122394	4.23824	KIAA1737	85457	chr14q24.3
	229878_at	0.0248605	5.64987	KIAA1731	85459	chr11q21
	225277_at	0.0392351	5.96745	SLC39A13	91252	chr11p11.2
	213502_x_at	0.0346545	5.92446	GUSBP11	91316	chr22q11.23
	224750_at	0.0480015	5.32423	RNF185	91445	chr22q12.2
	1558289_at	0.0330193	11.0286	RFT1	91869	chr3p21.1
	243007_at	0.0209233	4.61429	TTC5	91875	chr14q11.2
	243529_at	0.0392559	6.14343	MARS2	92935	chr2q33.1
	229253_at	0.0462816	5.36025	THEM4	117145	chr1q21
	242388_x_at	0.00771428	6.17846	TAGAP	117289	chr6q25.3
	239196_at	0.0307141	14.216	ANKRD22	118932	chr10q23.31
	239232_at	0.0437273	5.28759	MSI2	124540	chr17q22
	1553193_at	0.0262179	5.87496	ZNF441	126068	chr19p13.2
	239083_at	0.0151985	7.32281	ZNF786	136051	chr7q36.1
	230789_at	0.0157366	11.3612	ZNF280B	140883	chr22q11.22
	213145_at	0.037094	5.21599	FBXL14	144699	chr12p13.33
	228954_at	0.0307507	6.41996	LYSMD4	145748	chr15q26.3
	228631_s_at	0.0344194	5.20995	ZNF688	146542	chr16p11.2
	220764_at	0.000279278	4.37075	PPP4R2	151987	chr3p13
	226713_at	0.0118982	7.96668	CCDC50	152137	chr3q28
	226773_at	0.042961	16.5361	PPM1K	152926	chr4q22.1
	213587_s_at	0.0405399	17.9758	ATP6V0E2	155066	chr7q36.1
	1564310_a_at	0.0252809	4.48898	PARP15	165631	chr3q21.1
	229147_at	0.0354881	13.5791	RASSF6	166824	chr4q13.3
	244190_at	0.0185577	7.09718	THAP5	168451	chr7q31.1
	1563863_x_at	0.0266047	5.96874	TCEANC	170082	chrXp22.2
	230036_at	0.0334607	4.30385	SAMD9L	219285	chr7q21.2
	1556601_a_at	0.0411569	4.25789	SPATA13	221178	chr13q12.12
	1553906_s_at	0.0376711	5.9995	FGD2	221472	chr6p21.2
	242621_at	0.0277552	7.04728	ZSCAN25	221785	chr7q22.1
	226041_at	0.0416698	6.78253	NAPEPLD	222236	chr7q22.1
	227521_at	0.0195552	8.38704	FBXO33	254170	chr14q21.1
	1564207_at	0.0413904	10.5866	LINC00957	255031	chr7p13
	236050_at	0.00591501	10.268	C11orf35	256329	chr11p15.5
	225049_at	0.0227743	8.25704	BLOC1S2	282991	chr10q24.31
	221951_at	0.00764526	9.9539	TMEM80	283232	chr11p15.5
	1560762_at	0.0142689	7.33743	LOC285972	285972	chr7q36.1
	1562754_at	0.0362006	15.8603	LOC339260	339260	chr17p11.2
	228920_at	0.0426495	7.19344	ZNF260	339324	chr19q13.12
	243835_at	0.0267866	9.24601	ZDHHC21	340481	chr9p22.3
	241779_at	0.044577	5.38654	MTX3	345778	chr5q14.1
	206088_at	0.0124038	7.03843	LRRC37A3	374819	chr17q24.1
	214723_x_at	0.00375994	7.97617	ANKRD36	375248	chr2q11.2
	239314_at	0.00657275	4.39976	NHLRC3	387921	chr13q13.3
	229071_at	0.0209991	4.9856	C17orf100	388327	chr17p13.1
	213689_x_at	0.0248155	4.68009	FAM69A	388650	chr1p22.1
	229679_at	0.0255964	12.7756	C12orf76	400073	chr12q24.11
	229656_s_at	0.0238149	4.0133	EML6	400954	chr2p16.1
	1560520_at	0.0173357	7.97288	LOC401312	401312	chr7p15.3
	216527_at	0.0350777	4.47344	HCG18	414777	chr6p21.3
	212509_s_at	0.0115366	4.06017	MXRA7	439921	chr17q25.1
	228658_at	0.0305569	6.46594	MIAT	440823	chr22q12.1
	216298_at	0.0478882	11.3371	TARP	445347	chr7p15-p14
	233541_at	0.0491558	5.54017	LIMD1-AS1	644714	chr3p21.31
	237182_at	0.0387546	5.32797	MRPL45P2	653479	chr17q21.32
	218453_s_at	0.0387572	8.17569	TMEM242	729515	chr6q25.3
	228125_at	0.0103186	4.45682	ZSCAN30	100101467	chr18q12.2
	239864_at	0.00363942	8.4088	LOC100130175	100130175	chr10q25.2
	1556839_s_at	0.00862564	5.70501	LOC100289090	100289090	chr15q15.1
	1559026_at	0.0353272	4.3982	PPP1R26-AS1	100506599
	243312_at	0.0231335	7.69419	LOC100996402	100996402
	241860_at	0.0398596	4.02378	LOC100996866	100996866
	210178_x_at	0.0222663	4.64209	LOC100996657///SRSF10	10772///100996657	chr1p36.11
	1562603_at	0.0460209	7.41138	RAD51L3-RFFL///RFFL	117584///100529207	chr17q///chr17q12
	1552651_a_at	0.0416932	5.71888	RAD51L3-RFFL///RFFL	117584///100529207	chr17q///chr17q12
	239529_at	0.00680353	8.75611	C5orf20///TIFAB	140947///497189	chr5q31.1
	205821_at	0.0171385	6.08452	KLRC4-KLRK1///KLRK1	22914///100528032	chr12p///chr12p13.2-p12.3
	205890_s_at	0.015867	4.6519	GABBR1///UBD	2550///10537	chr6p21.3///chr6p21.31
	234042_at	0.037199	5.29034	TAS2R43///TAS2R45	259289///259291	chr12p13.2
	222710_at	0.00887332	9.35026	AMIGO3///GMPPB	29925///386724	chr3p21///chr3p21.31
	215121_x_at	0.0423787	6.09536	CYAT1///IGLC1///IGLV1-44	3537///28823///100290481	chr22q11.2
	232498_at	0.019244	9.20708	LOC377711///MROH1	377711///727957	chr8q24.3
	232987_at	0.0124066	5.57735	ARL17A///ARL17B///LOC100294341///LOC100996709	51326///100294341///100506084///100996709	chr17q21.31
	220642_x_at	0.00272732	16.9988	GPR89A///GPR89B///GPR89C///LOC101060247///LOC101060636	51463///653519///728932///101060247///101060636	chr1q21.1
	225463_x_at	0.0344581	10.1482	GPR89A///GPR89B///GPR89C///LOC101060247///LOC101060636	51463///653519///728932///101060247///101060636	chr1q21.1
	1558185_at	0.0197165	16.8686	CLLU1///LOC100507616	574028///100507616	chr12q22
	210035_s_at	0.00960698	7.06143	RPL5///SNORA66///SNORD21	6083///6125///26782	chr1p22.1
	217753_s_at	0.00771706	5.96841	LOC100996747///RPS26///RPS26P11	6231///441502///100996747	chr12q13///chrXq13.1
	209924_at	0.0374671	10.1685	CCL18///LOC101060271	6362///101060271	chr17q11.2
	227301_at	0.0394986	4.80552	CCT6P1///CCT6P3	643180///643253	chr7q11.21
	224601_at	0.0399022	5.41954	SNHG16///SNORD1C	677850///100507246	chr17q25.1
	232035_at	0.00947412	20.6302	HIST1H4A///HIST1H4B///HIST1H4C///HIST1H4D///HIST1H4E///HIST1H4F///HIST1H4H///HIST1H4I///HIST1H4J///HIST1H4K///HIST1H4L///HIST2H4A///HIST2H4B///HIST4H4	8294///8359///8360///8361///8362///8363///8364///8365///8366///8367///8368///8370///121504///554313	chr12p12.3///chr1q21///chr1q21.2///chr6p21.33///chr6p22.1
	217193_x_at	0.0286016	41.107
	244464_at	0.00139919	25.0931
	238378_at	0.0162574	22.935
	1563357_at	0.0473102	22.1575
	234707_x_at	0.0112131	20.185
	236943_at	0.0198641	13.6096
	239258_at	0.00551413	13.5844
	244845_at	0.000663937	12.8661
	239122_at	0.00480104	12.0855
	234428_at	0.0181025	11.8649
	225569_at	0.0413934	11.8095	CTA-204B4.6///OTTHUMG00000172354
	243716_at	0.0173747	11.3252
	240718_at	0.019437	10.4712
	1559812_at	0.0468106	10.2852
	236414_at	0.0209589	10.204
	238536_at	0.00328046	10.0862
	244357_at	0.00677395	10.0578
	243616_at	0.0134684	10.0419
	229359_at	0.0318105	9.98431
	237442_at	0.0178166	9.73925
	231057_at	0.00123318	9.32208
	217164_at	0.0195679	9.01666
	240139_at	0.0237204	8.93357
	236956_at	0.0285122	8.69401
	232687_at	0.0235367	8.45264
	225256_at	0.0020193	8.43029	CTC-444N24.11///OTTHUMG00000183241
	239649_at	0.0264019	8.18785
	1565576_at	0.0337599	8.01004
	238082_at	0.018466	7.81827
	238733_at	0.0410157	7.71238
	231002_s_at	0.0196713	7.5545
	241171_at	0.0135083	7.42879	OTTHUMG00000160103///RP11-669M16.1
	243465_at	0.0293349	7.35948
	236067_at	0.0315561	7.30059
	240118_at	0.0266965	7.2754
	242768_at	0.0270259	7.20074
	229226_at	0.0142495	7.18143
	238946_at	0.0194164	7.17458
	241491_at	0.0446162	7.03048
	1558842_at	0.0359286	6.84801
	230894_s_at	0.0271145	6.66687
	240793_at	0.0195831	6.45248	OTTHUMG00000180307///RP11-171I2.2
	208139_s_at	0.00880355	6.43527
	227755_at	0.0332053	6.25222	OTTHUMG00000178878///RP11-214C8.5
	237556_at	0.049721	6.08672
	244292_at	0.0422905	5.96049
	243210_at	0.00910073	5.82041
	238408_at	0.0105959	5.76656
	242170_at	0.0184888	5.76164
	239301_at	0.0227384	5.72008
	243819_at	0.029738	5.67986
	241240_at	0.036213	5.65115
	241855_s_at	0.0189255	5.64766
	236251_at	0.00902703	5.52763
	230856_at	0.0412302	5.49201
	1569520_at	0.0256885	5.41978	CTD-2260A17.2///OTTHUMG00000162867
	211411_at	0.0205918	5.39546
	1563157_at	0.0181551	5.31745	FOXP1-AS1///FOXP1-AS1
	236883_at	0.00559755	5.15904
	244035_at	0.0344887	5.12687	OTTHUMG00000180151///RP11-28F1.2
	230350_at	0.0263811	5.11033
	235965_at	0.0380905	5.10884
	237837_at	0.0299627	5.0745
	236924_at	0.0393243	5.00868
	1558742_at	0.00175463	4.85732
	240442_at	0.00537236	4.84997
	1557194_a_at	0.0444379	4.84427
	242691_at	0.0086069	4.8084	CTC-444N24.11///OTTHUMG00000183241
	234229_at	0.0289101	4.76153
	234234_at	0.0186733	4.70161	OTTHUMG00000014752///RP5-1120P11.1
	234346_x_at	0.0467553	4.69456
	236582_at	0.0333701	4.6913
	244218_at	0.0148667	4.62191
	242878_at	0.0351528	4.55824
	239630_at	0.0187795	4.45812
	223641_at	0.00954719	4.43226
	243633_at	0.047983	4.41198
	213158_at	0.0172676	4.38992	OTTHUMG00000175755///RP11-553L6.5
	244749_at	0.0376106	4.28441
	228465_at	0.0495206	4.25315
	241472_at	0.0201643	4.21704
	234274_at	0.0305232	4.14071
	241728_at	0.0149206	4.10624
	230735_at	0.011478	4.03856
	243023_at	0.0112554	4.01146
	232759_at	0.0468809	4.00244

## Sheet: Supplement Table2
	Supplement Table 2 Down-regulated gene sets in WM with 6q del compared with WM without 6q del.
	This sheet contains 112 probe sets.
	Probe Set ID	p-value	Fold Change	Gene Symbol	Entrez Gene	Chromosomal Location
	206644_at	0.0443451	0.238073	NR0B1	190	chrXp21.3
	213095_x_at	0.00917947	0.225799	AIF1	199	chr6p21.3
	205142_x_at	0.0213844	0.202016	ABCD1	215	chrXq28
	226192_at	0.0255242	0.12343	AR	367	chrXq12
	213284_at	0.0358719	0.237771	ZFP36L1	677	chr14q22-q24
	228474_s_at	0.00327639	0.122238	KLF9	687	chr9q13
	209795_at	0.0212394	0.118274	CD69	969	chr12p13
	226273_at	0.0117508	0.240044	CLCN5	1184	chrXp11.23-p11.22
	203325_s_at	0.0137272	0.112894	COL5A1	1289	chr9q34.2-q34.3
	200925_at	0.0244467	0.242296	COX6A1	1337	chr12q24.2|12q24.2
	210688_s_at	0.0288822	0.185812	CPT1A	1374	chr11q13.2
	226578_s_at	0.00676767	0.23029	DUSP1	1843	chr5q34
	201833_at	0.0209063	0.167097	HDAC2	3066	chr6q21
	210864_x_at	0.0151934	0.187911	HFE	3077	chr6p21.3
	203425_s_at	0.0208904	0.199402	IGFBP5	3488	chr2q33-q36
	226450_at	0.0457455	0.148804	INSR	3643	chr19p13.3-p13.2
	201015_s_at	0.0324061	0.130173	JUP	3728	chr17q21
	204678_s_at	0.0189304	0.193429	KCNK1	3775	chr1q42-q43
	1559204_x_at	0.000454	0.194006	KRAS	3845	chr12p12.1
	207582_at	0.0141968	0.172603	PIN1P1	5301	chr1p31
	226636_at	0.0341527	0.103086	PLD1	5337	chr3q26
	1555620_a_at	0.036653	0.195851	PTGIR	5739	chr19q13.3
	230523_at	0.0151199	0.208151	QSOX1	5768	chr1q24
	1555780_a_at	0.00710771	0.088182	RHEB	6009	chr7q36
	239843_at	0.0280066	0.235619	RIT1	6016	chr1q22
	211536_x_at	0.0031574	0.220368	MAP3K7	6885	chr6q15
	208700_s_at	0.0475785	0.207886	TKT	7086	chr3p14.3
	218864_at	0.0498894	0.150461	TNS1	7145	chr2q35-q36
	208023_at	0.0258688	0.209981	TNFRSF4	7293	chr1p36
	212600_s_at	0.0349679	0.22917	UQCRC2	7385	chr16p12
	205001_s_at	0.0340522	0.240751	DDX3Y	8653	chrYq11
	238246_at	0.021076	0.231182	MTL5	9633	chr11q13.2-q13.3
	201090_x_at	0.0353903	0.232817	TUBA1B	10376	chr12q13.12
	210715_s_at	0.0205218	0.13806	SPINT2	10653	chr19q13.1
	1556323_at	0.00381253	0.165152	CELF2	10659	chr10p13
	202987_at	0.00815414	0.107068	TRAF3IP2	10758	chr6q21
	202845_s_at	0.00178504	0.091766	RALBP1	10928	chr18p11.3
	230974_at	0.034384	0.189642	DDX19B	11269	chr16q22.1
	212353_at	0.00230475	0.085806	SULF1	23213	chr8q13.1
	212793_at	0.0195825	0.228973	DAAM2	23500	chr6p21.2
	222482_at	0.0168642	0.1789	SSBP3	23648	chr1p32.3
	219463_at	0.0121321	0.240752	LAMP5	24141	chr20p12
	229798_s_at	0.0105546	0.215133	BRI3	25798	chr7q21.3
	1566776_at	0.0150744	0.18943	DNAH1	25981	chr3p21.1
	214380_at	0.0433352	0.228391	PRPF31	26121	chr19q13.42
	218408_at	0.0164537	0.182732	TIMM10	26519	chr11q12.1-q12.3
	221551_x_at	0.0181249	0.243571	ST6GALNAC4	27090	chr9q34
	221507_at	0.00439009	0.101706	TNPO2	30000	chr19p13.2
	222772_at	0.0179793	0.170266	MYEF2	50804	chr15q21.1
	214135_at	0.0131193	0.08482	CLDN18	51208	chr3q22.3
	223191_at	0.0106803	0.151103	COX16	51241	chr14q24.2
	222469_s_at	0.00133565	0.068682	TOLLIP	54472	chr11p15.5
	219694_at	0.0393809	0.203187	FAM105A	54491	chr5p15.2
	219706_at	0.0275961	0.225231	AP5S1	55317	chr20p13
	1567519_at	0.0149788	0.129764	PLXNA3	55558	chrXq28
	224578_at	0.000978	0.064615	RCC2	55920	chr1p36.13
	225076_s_at	0.00691978	0.207843	ZNFX1	57169	chr20q13.13
	225731_at	0.00824972	0.188267	ANKRD50	57182	chr4q28.1
	229276_at	0.0358422	0.148197	IGSF9	57549	chr1q22-q23
	225922_at	0.034211	0.246176	FNIP2	57600	chr4q32.1
	218145_at	0.0183403	0.21391	TRIB3	57761	chr20p13-p12.2
	223038_s_at	0.0207379	0.187326	FAM60A	58516	chr12p11
	223341_s_at	0.0126977	0.118033	SCOC	60592	chr4q31.1
	229220_x_at	0.0369693	0.195053	NOM1	64434	chr7q36.3
	226506_at	0.0441434	0.104096	THSD4	79875	chr15q23
	218811_at	0.0271299	0.242828	ORAI2	80228	chr7q22.1
	224611_s_at	0.0239608	0.133028	DNAJC5	80331	chr20q13.33
	227878_s_at	0.0355311	0.149667	ALKBH7	84266	chr19p13.3
	227895_at	0.0149133	0.214663	FAM120B	84498	chr6q27
	226599_at	0.0291354	0.173736	FHDC1	85462	chr4q31.3
	216619_at	0.0127905	0.201546	GTPBP10	85865	chr7q21.13
	225531_at	0.0433405	0.117051	CABLES1	91768	chr18q11.2
	1556429_a_at	0.00515063	0.101377	WDR67	93594	chr8q24.13
	1554294_s_at	0.00504101	0.17681	TTBK2	146057	chr15q15.2
	226378_s_at	0.0468201	0.085404	C19orf25	148223	chr19p13.3
	235955_at	0.0448078	0.213855	MARVELD2	153562	chr5q13.2
	209328_x_at	0.00692744	0.133413	HIGD2A	192286	chr5q35.2
	1553635_s_at	0.0286263	0.21181	TCTEX1D1	200132	chr1p31.3
	1553155_x_at	0.0391163	0.22072	ATP6V0D2	245972
	238331_at	0.0454325	0.20469	SPRN	503542	chr10q26.3
	227976_at	0.00244001	0.14158	SMIM10	644538	chrXq26.3
	230177_at	0.0139257	0.232634	GTF2H2B	653238	chr5q13.2
	239617_at	0.0202099	0.156824	GHRLOS	100000000	chr3p25.3
	1553614_a_at	0.000566	0.227419	FLJ25694	100000000	chr13q21.31
	215102_at	0.0139267	0.177363	DPY19L1P1	100000000	chr7p14.3
	209925_at	0.048847	0.162952	OCLN	101000000	chr5q13.1
	232527_at	0.00633914	0.198262	PSMD6-AS2	101000000	chr3p14
	233113_at	0.00867793	0.152779	ADAMTS9-AS2	101000000
	223811_s_at	0.0452759	0.228051	GET4///SUN1	23353///51608	chr7p22.3
	213329_at	0.0267554	0.114779	SRGAP2///SRGAP2D	23380///100996712	chr1q32.1
	227909_at	0.00972874	0.114313	LINC00086///LINC00087	399668///644596	chrXq26.3
	222437_s_at	0.0474941	0.143363	CHMP3///RNF103-CHMP3	51652///100526767	chr2p///chr2p11.2
	225548_at	0.0411079	0.216913	LOC100996628///SHROOM3	57619///100996628	chr4q21.1
	222011_s_at	0.0400097	0.112318	SNORA29///TCP1	6950///677812	chr6q25.3///chr6q25.3-q26
	237431_at	0.0280679	0.147369	LOC100506882///USP32	84669///100506882	chr17q23.3
	231832_at	0.0152799	0.126754	GALNT4///POC1B-GALNT4	8693///100528030	chr12q///chr12q21.33
	240696_at	0.0124157	0.088965
	216631_s_at	0.00234204	0.097407	HLA-DPA2///HLA-DPA2
	237972_at	0.0210358	0.164978
	242057_at	0.0156872	0.179392
	233281_at	0.0436122	0.181057
	232784_at	0.00472245	0.181202
	1559006_at	0.0123284	0.20099
	230651_at	0.00332188	0.204878
	228799_at	0.0310822	0.210307	OTTHUMG00000159786///RP11-85F14.5
	217182_at	0.0394887	0.214448
	221955_at	0.0105697	0.215195
	1561534_at	0.00648675	0.219856
	1561291_at	0.0114533	0.220306
	242766_at	0.011798	0.237113	AP001347.6///OTTHUMG00000074260
	240660_at	0.0275215	0.245111	AC006840.1///OTTHUMG00000161627
	234089_at	0.0397329	0.248211
